# Supplementary material for: Evolution and genomic organization of muscle microRNAs in fish genomes
Source: BMC Evol Biol. 2014 Sep 25;14:196. doi: 10.1186/s12862-014-0196-x (PMC4177693; doi:10.1186/s12862-014-0196-x)
Supplement: Additional file 4: Table S1. — Predicted target genes shared between miR-208 and other miRNAs (including muscle and non-muscle miRNAs). The shared genes are highlighted in light blue. Table S2. Read counts for the datasets compared to verify the expression of miR-208 and miR-499 in vertebrate hearts. The miR-499 is highlighted in yellow and the miR-208 is highlighted in red. [file 12862_2014_196_MOESM4_ESM.xlsx]

## Sheet: Table S1
EVOLUTION AND GENOMIC ORGANIZATION OF MUSCLE MICRORNAS IN FISH GENOMES
Additional file 4:
Table S1. Predicted target genes shared between miR-208 and other miRNAs (including muscle and non-muscle miRNAs). The shared genes are highlighted in light blue.
miR-208		miR-499		miR-1 and -206		miR-133a		miR-133b		miR-214		miR-100			Total of targets	shared targets within miR-208	other miRNAs X miR-208 (%)	miR-208 X other miRNAs (%)
DDX5		SOX6		SLC44A1		LHFP		LHFP		VPS53		EPDR1		miR-208	182	¨¨	¨¨	¨¨
CHD9		SLC30A4		GJA1		EDEM1		EDEM1		NAA15		ZNF197		miR-499	337	173	95.0549	51.3353
CSNK2A2		OSBPL1A		PHAX		KCNA6		KCNA6		TGOLN2		THAP2		miR-1 and -206	790	37	20.3297	4.68354
C16orf72		DDX1		PTPLAD1		CELF4		CELF4		PVRL1		HS3ST2		miR-133a	648	25	13.7363	3.85802
MED13		MAMDC2		UST		TTPAL		TTPAL		OPRK1		KBTBD8		miR-133b	648	25	13.7363	3.85802
NLK		SOX5		TNKS2		KIF3C		KIF3C		HPSE2		HS3ST3B1		miR-214	678	23	12.6374	3.39233
MTF2		MYEF2		METTL21A		SYT2		SYT2		PGF		ST6GALNAC4		miR-100	298	2	1.0989	0.671141
SLC30A4		SPRED1		UNC119B		LDLRAP1		LDLRAP1		ATP2A3		TTC39A
DLD		LRRC8C		MMD2		RBMXL1		RBMXL1		SDAD1		AP1AR
ETS1		REEP1		TACR1		MAML1		MAML1		RNF115		NOX4
C6orf168		UBE2V2		CORO1C		SLC6A1		SLC6A1		FBXO32		HES7
BPHL		DEPDC1B		PAX3		ZIC3		ZIC3		VANGL2		CTDSPL
SOX6		FNBP4		SDPR		FOXL2		FOXL2		MED19		FGFR3
ZNF516		TRIM59		PGM2		SGMS2		SGMS2		F8		BAZ2A
ANKRD40		VAV3		TRANK1		ZNF354A		ZNF354A		KRTAP4-4		SMARCA5
REEP1		TMBIM6		TWF1		SLC30A7		SLC30A7		ZFAND3		RAVER2
PDCD4		EPM2AIP1		BDNF		SGTB		SGTB		RAB15		ZZEF1
SOS2		MEIS3		GPD2		TMEM200B		TMEM200B		SMYD5		EIF2C2
USP47		ARGLU1		HS3ST3B1		GABPB2		GABPB2		FNDC5		ADCY1
ILF3		SOS2		C4orf34		UBA2		UBA2		RALGAPB		MTOR
NRIP1		VPS13A		SEPT2		TAGLN2		TAGLN2		FGFR1		RRAGD
PIM1		SCRN1		CAGE1		CETN3		CETN3		SARM1		FZD8
CBX1		ERCC4		GPR137C		SMARCD1		SMARCD1		SEC24C		HOXA1
RIMS1		HNRNPC		EIF1AX		PIKFYVE		PIKFYVE		VASH1		ST5
GPBP1		RSBN1		LASP1		CLTA		CLTA		JPH2		SLC44A1
SECISBP2L		PHLDA2		NRP1		TRAM2		TRAM2		UBAP2L		PPP1CB
VAV3		PTAR1		DCP2		PPP2CA		PPP2CA		LSM12		TRIB2
MYEF2		SH3KBP1		SFRP1		NUP153		NUP153		LPGAT1		NIPBL
DCAF12		RAB5C		GLCCI1		RBMX		RBMX		KLK10		FZD5
DSG2		RCN2		ARCN1		PKHD1		PKHD1		NSUN4		PPFIA3
PRKAR1A		PFN2		GNPDA2		LARP6		LARP6		ARHGEF3		GRHL1
FNIP2		ANKRD40		BAG4		SEC61B		SEC61B		C1orf190		CEP85
FNIP1		EDAR		LPPR4		LRRFIP1		LRRFIP1		GPR85		CLDN11
CISD2		YIPF6		MPP5		FAIM		FAIM		KIAA1310		LRRC8B
TMBIM6		PDCD4		MAL2		SUMO1		SUMO1		DAGLA		BMPR2
ARGLU1		CPM		HNRNPU		STXBP6		STXBP6		SLC25A25		TMEM135
EFHA2		PTGDR		IP6K2		ATP7B		ATP7B		DHRS4L1		TRIB1
RNF145		C14orf38		PRIC285		TMEM128		TMEM128		LMOD1		SMARCA4
PHLDA2		RAB33B		PDE7A		SOLH		SOLH		RFX7		PPPDE1
LRRTM1		ARID2		RAB43		NUP160		NUP160		C6orf222		PPP3CA
CDKN1A		P4HA1		NXT2		PTBP1		PTBP1		CSF1		IGF1R
RAB5C		WDR82		GCH1		SLC50A1		SLC50A1		DHRS4L2		INSM1
NAV2		RRAGB		C2orf69		PRRT2		PRRT2		LTF		ZNRF2
PTPRG		CPSF6		MR1		C8orf83		C8orf83		SYS1		KDM6B
SOX5		EML4		RIT2		WIPI2		WIPI2		PIM1		CAMTA1
ZNF24		NAV2		KIF2A		B3GALNT1		B3GALNT1		RFWD2		TAOK1
JHDM1D		DSG2		ANXA2		PTPRO		PTPRO		NEO1		NXF1
EYA4		SHISA6		RSBN1		ZNF280C		ZNF280C		QKI		SMARCD1
RANBP9		VCPIP1		IGF1		PFAS		PFAS		RAPGEFL1		MBNL1
EIF4G2		MAPK6		SRSF9		BICC1		BICC1		SPIRE1		PI15
UTP18		LIN28B		SCAF11		VPS54		VPS54		SOX8		SETD1B
EPM2AIP1		AHCYL1		NANP		PTPRZ1		PTPRZ1		LHX6		MTMR3
PHF21B		ANKRD49		CEBPZ		AFTPH		AFTPH		UHMK1		ZBTB7A
PTAR1		SYBU		NDRG3		ANKRD44		ANKRD44		TBC1D10B		RMND5A
SHISA6		POLB		TRIM2		FTL		FTL		MOBP		ICMT
KCNN3		DENND4C		MXD1		MAEA		MAEA		GPR6		CYP26B1
HP1BP3		ADCYAP1		ANXA4		TMOD3		TMOD3		TMIE
MTMR3		DCUN1D5		RNF165		C5orf25		C5orf25		PARP16
RFX7		PQLC3		CLTC		C11orf58		C11orf58		TMEM161B
C1orf151		H3F3B		ZNF280C		PTH1R		PTH1R		BAZ2A
APC		PTCH1		ANKRD29		ACAT2		ACAT2		MTM1
EDAR		DCP2		FN1		LANCL2		LANCL2		RAB4B
QKI		CHD9		FOXP1		METTL21B		METTL21B		ERC1
GLYR1		ILF3		E2F5		SLC39A1		SLC39A1		SLC8A1
GABRA1		RIMS1		STC2		ANKRD28		ANKRD28		HMGN3
ASB7		SLC8A3		UBE4A		KIAA1045		KIAA1045		PLD2
GATA4		MED7		ZMAT3		TFAP2D		TFAP2D		LEPROTL1
CDCA4		FAM60A		MMD		RAPH1		RAPH1		CPSF4
BHLHE41		CCRN4L		FNDC3A		RBMXL2		RBMXL2		CTBP1
MYCBP		JHDM1D		BMPR1B		TIMM17A		TIMM17A		UGGT2
VCPIP1		CLDN11		TAGLN2		CPNE3		CPNE3		GRRP1
TRIM67		ARHGAP32		CD2AP		KIAA0430		KIAA0430		ATP8A1
AHCYL1		HIC2		C5orf51		THNSL1		THNSL1		PURB
PDE10A		TRIM67		HIAT1		ZNF131		ZNF131		CD276
ARHGAP23		ERO1L		C7orf58		ZC3H11A		ZC3H11A		ARHGAP10
CREBZF		EPHA5		ARF3		TRHDE		TRHDE		KIF21B
PABPN1L		C5orf43		TMEM178		FAM57A		FAM57A		USP20
SNX13		EPB41L2		SRI		VKORC1		VKORC1		HSD17B8
LCOR		PACS2		MYO15A		CMPK1		CMPK1		TANC2
LRP6		COMT		KIAA2022		FOXQ1		FOXQ1		C6orf192
SLC41A1		UTP11L		FYB		CNN2		CNN2		RASSF5
FLJ36031		ZNRF2		TPM3		ENPEP		ENPEP		FBLN5
RHOBTB3		C6orf168		ACER2		PPP2CB		PPP2CB		PRICKLE2
ARID2		TOP1		IPMK		KIAA0141		KIAA0141		RNF8
FAM110B		RRP1B		RASA1		PTPRK		PTPRK		TMED9
PACS2		AP3S1		ASH2L		GARNL3		GARNL3		NOMO1
PPP3CB		DNM1L		TMSL3		LPIN2		LPIN2		ARPC5L
FNDC3A		CSRNP3		TMSB4X		RFFL		RFFL		C3orf18
POGZ		PTPN14		MAP4K3		CUL4B		CUL4B		IPO11
LRRC8A		SPAST		EDN1		DCLRE1A		DCLRE1A		CBL
HIC2		FAM168B		ATXN1L		SGPP1		SGPP1		FAM20B
EPHA5		H2AFZ		MON2		STOM		STOM		WDR86
CDH2		BPHL		FNDC3B		EIF4A1		EIF4A1		NOMO3
EIF4E3		TESK2		C11orf61		SH3GL2		SH3GL2		TMEM225
EPHA3		PREPL		TIGD6		LASP1		LASP1		ZBTB20
KIF5B		NAP1L1		MMP8		SNRK		SNRK		RCSD1
FZD8		IRF2BPL		PABPC4L		ELFN1		ELFN1		AKAP13
CDK14		SECISBP2L		C7orf23		PML		PML		CLASP1
TESK2		PTBP2		MCHR1		PPP2R2D		PPP2R2D		DMXL2
DDX3X		WTAP		PTPRK		SLC4A1		SLC4A1		ARHGAP26
SNRK		ACBD5		GPR6		TAOK1		TAOK1		SORCS1
RAB22A		CCDC50		AZIN1		LHX5		LHX5		GALNTL4
SCRN1		ATRN		COMMD2		TSPAN18		TSPAN18		CBFA2T2
SLAIN2		FGF9		TH1L		TPM4		TPM4		ABLIM3
ANKRD13C		LRCH2		EFNB2		FAM117B		FAM117B		BCL2L11
TMEM2		NOVA1		ISY1-RAB43		CRTAM		CRTAM		LDOC1
SH2D5		CMIP		TPM4		RAP2C		RAP2C		UBE2R2
FAM168B		INO80		FBXL14		GCH1		GCH1		TPP1
PTBP2		SLC25A12		MATR3		FAM160B1		FAM160B1		KIAA1737
HNRNPC		NRARP		MBLAC2		CELF6		CELF6		DPYSL5
DYNLT1		TBC1D15		MLL5		NRIP3		NRIP3		MFN2
SH3BGRL3		PPP3CA		COL4A3BP		PDE8B		PDE8B		KCNJ13
EBF1		TANC1		SULF1		NAA40		NAA40		KRTAP10-4
ZSWIM6		DDX5		MAB21L1		PRKAB1		PRKAB1		FAM133B
CCRN4L		C9orf80		CDC42SE1		YES1		YES1		DCAF10
SCN2B		RNF114		OTX2		KCNMA1		KCNMA1		USP24
CMIP		KLHDC5		NBEA		ZC3H14		ZC3H14		SEMA3D
KLHDC5		PURB		TMCC1		GDNF		GDNF		LRP2
PPP2R2C		ZIC3		CTTNBP2NL		DOLPP1		DOLPP1		C7orf42
H3F3B		C14orf105		SPATS2L		NCAN		NCAN		GFRA1
ATRN		RAB22A		MIPOL1		AFAP1		AFAP1		SNX11
LRCH2		TRERF1		C9orf152		SV2A		SV2A		ZNF395
EEA1		UHRF1BP1		VAMP4		NAGS		NAGS		AFMID
COLQ		UBE2V1		C1orf96		ANKRD12		ANKRD12		KCNH8
HOOK3		TMEM189-UBE2V1		NCL		SPRN		SPRN		TRA2B
IRS2		PRKAR1A		RAB5A		MECOM		MECOM		EGFLAM
TCF12		FAM169A		OSBPL7		UNC13A		UNC13A		HDLBP
TBC1D22B		PAIP2B		CHM		MED12L		MED12L		NOS1
NAP1L1		PARP9		HMGCR		CSNK1G3		CSNK1G3		NIPSNAP1
MYH10		CREBZF		ADAR		ODZ1		ODZ1		DOCK8
TSPAN12		STAU2		HOXB4		RB1CC1		RB1CC1		MEF2C
HDAC4		ZEB2		DCAF12L1		SFXN2		SFXN2		WDTC1
SATB1		MAST4		FUBP1		FGF1		FGF1		CHMP6
PIP5K1C		CBX1		SNX2		KIAA1429		KIAA1429		HNRNPA3
SIX1		SCN4A		CREM		MSN		MSN		PTER
SP3		E2F3		SF3B3		ATOX1		ATOX1		CDC42SE1
PPM1D		TSPAN3		SPRED1		TPM3		TPM3		TBC1D24
AAK1		KCNN3		HIGD1A		SNX30		SNX30		MB21D2
KPNA3		CACNB2		CEP44		LOXL4		LOXL4		MEAF6
UBN2		CELF2		RNF145		GPM6A		GPM6A		CPA4
CELSR1		KPNA3		HACE1		TNFRSF10B		TNFRSF10B		DMWD
ZEB2		ZDHHC2		SERP1		EIF4B		EIF4B		SEMA5A
PURB		RNF145		ADPGK		SLC4A8		SLC4A8		PPP1R3F
PTPDC1		MSL1		SLC35B4		VAT1		VAT1		CELF1
RBMS3		LCOR		PDCD10		CTXN2		CTXN2		IP6K2
E2F1		LMCD1		WDR48		SACM1L		SACM1L		CREBL2
FOXP2		MEIS1		API5		CNOT1		CNOT1		NUFIP2
EFNB1		PIM1		SRXN1		CELF1		CELF1		CYBRD1
USP24		USP24		SNED1		GON4L		GON4L		ZNF641
TSPAN3		PPP2R2C		RNF213		C20orf11		C20orf11		KRTAP2-1
NOVA1		UBE2N		DNAL1		USP32		USP32		CPEB1
ARID5B		CPSF2		ETS1		USP6		USP6		LRRC10
SCN4A		NRIP1		ANKIB1		AGK		AGK		SRGAP3
SYAP1		LMX1A		MEOX2		GRM5		GRM5		VPRBP
ENAH		AKAP5		RALGAPA1		TMEM167A		TMEM167A		PELI3
TSHZ2		RTKN2		SLC29A3		ADCYAP1		ADCYAP1		KIF7
IKZF2		GPBP1		KCNIP3		RAVER1		RAVER1		DOCK5
EDNRB		PDE10A		WIPF2		KCTD20		KCTD20		MTMR3
CSNK1G1		DCAF12		KLHL5		CAV2		CAV2		P2RX6
TACC1		ATP10B		C10orf140		GLRA2		GLRA2		PAN2
MTX3		MTDH		TNS3		ZC3H7A		ZC3H7A		C19orf56
KCNQ5		ZNF24		SLC10A7		SFXN5		SFXN5		RAB14
DYRK2		HOOK3		HMGN1		C11orf9		C11orf9		EZH1
EML4		FNIP2		HOOK1		NDRG1		NDRG1		KIAA0226
CDC27		CISD2		PIRT		C20orf194		C20orf194		POU2F1
CLYBL		SORL1		PEX26		SEPHS2		SEPHS2		C1orf212
FZD4		GPC6		ZNF24		PRDM1		PRDM1		RAB6A
SRCIN1		DGCR8		ARIH1		SP3		SP3		SLAIN2
FEM1C		EYA4		UBE2H		CAP1		CAP1		ASB16
EIF5		FNIP1		NT5C2		GPR173		GPR173		BRPF3
SLC24A2		CDKN1A		HSP90B1		SYNRG		SYNRG		DHRS4
COL4A3		FAM168A		MET		ETF1		ETF1		TNPO1
MAP3K2		ABAT		ARHGEF18		FOXP2		FOXP2		LIMK2
GXYLT1		CUX1		SPTBN1		CNP		CNP		SLC23A2
BCL11B		UTP18		SLC25A36		FAM46A		FAM46A		ADRBK1
BTG1		PTP4A1		POGK		NIPA2		NIPA2		C19orf66
TRIM13		SLC12A2		SH3PXD2B		ATP6AP2		ATP6AP2		RIMS3
BNC2		RANBP9		FAM126A		TUBB1		TUBB1		ZNF710
MEIS1		CDK13		CITED2		EIF2C1		EIF2C1		PLAGL2
RAB8B		ROD1		ARL10		ELF3		ELF3		NTN1
NR2C2		GLYR1		SLC25A30		PFN2		PFN2		FAM123B
PCDH7		DCC		KCNA5		SHISA5		SHISA5		DISP2
		MARCKS		MOG		FOXC1		FOXC1		ADORA2A
		ZSWIM5		ZFP36L1		CASC4		CASC4		LINGO4
		LRP6		PCDH17		RARB		RARB		SLC9A3R2
		PTPRG		ZNF26		AP1B1		AP1B1		FAM134A
		PHF21B		PDIK1L		MYH9		MYH9		CTNNB1
		RHOBTB3		CPLX2		CERS2		CERS2		FGF14
		GMFB		FRS2		ARHGAP12		ARHGAP12		PPP2CB
		FUT9		USP33		BAZ2A		BAZ2A		INTS2
		C1orf151		SMEK2		MRC2		MRC2		EML3
		SGIP1		NAMPT		RBPJ		RBPJ		TLE3
		SLC41A1		WDR1		PPFIA3		PPFIA3		TFAP2C
		RFX7		ZNF280D		EMP2		EMP2		CCDC149
		FAM76A		PTPRG		PLEKHA8		PLEKHA8		EDF1
		EIF4G2		SLC15A2		EGFR		EGFR		ATP2B4
		LRRTM1		SEC23B		TXLNA		TXLNA		DOLPP1
		ELMOD2		TSPAN4		THRAP3		THRAP3		GOSR2
		C20orf112		LCOR		TBPL1		TBPL1		CHAC1
		ASB7		SETBP1		HS2ST1		HS2ST1		RC3H1
		HP1BP3		CLCN3		PURB		PURB		ACLY
		MTMR3		BSCL2		MCL1		MCL1		THRAP3
		SAMD8		C20orf112		SNX15		SNX15		SPPL3
		QKI		PGD		KIAA1432		KIAA1432		PANK1
		APC		UNC50		ELAVL1		ELAVL1		PAPD4
		CDCA4		TTC3		PCGF2		PCGF2		BMP8A
		PABPN1L		ANKRD34B		ANKRD46		ANKRD46		RBP3
		EEA1		PLXNA4		GXYLT1		GXYLT1		TMEM135
		SLAIN2		SLC5A3		ZNF322A		ZNF322A		SCN3A
		ARHGAP23		ANKRD57		FLVCR1		FLVCR1		GALNT7
		GABRA1		PLEKHA7		AKAP9		AKAP9		VSTM4
		FLJ36031		C1orf95		PTPRD		PTPRD		CRKL
		RNF220		NAP1L5		CDK13		CDK13		MMP24
		CNTNAP2		TPPP		ENC1		ENC1		SULF1
		GATA4		TBP		RIMS1		RIMS1		MLLT10
		CHRNA7		KTN1		SOBP		SOBP		PCLO
		LIMS1		PHF6		BCORL1		BCORL1		CHURC1
		EPHA3		ATP6V1A		CMTM6		CMTM6		HSPA12A
		SNX13		RARB		EXD2		EXD2		PAX7
		CDK14		ZNF827		LRRC7		LRRC7		TMEM229B
		MYCBP		SYN3		PEX5L		PEX5L		VAV2
		PPP3CB		KIAA0528		SF3B4		SF3B4		BCL9L
		MED13		FAM107B		NEBL		NEBL		RIMBP2
		SNRK		DDX5		JAZF1		JAZF1		HMG20A
		FAM110B		C9orf82		TBL1X		TBL1X		GFI1B
		FNDC3A		BET1		TGFB2		TGFB2		KIAA1522
		VGLL2		CYB5B		BTBD3		BTBD3		KCNK3
		SDC2		CACNA2D4		PHIP		PHIP		DRP2
		CDH2		G6PD		CYLD		CYLD		PML
		LRRC8A		KCTD10		PIK3C2A		PIK3C2A		TMEM33
		TMEM2		MECOM		SGK1		SGK1		PPARGC1A
		SH2D5		SLC39A10		ZNF710		ZNF710		DIAPH1
		HNRNPA2B1		FAM155A		C6orf204		C6orf204		USP46
		POGZ		SCAI		VAPB		VAPB		MITF
		C16orf72		PPIB		IFIT2		IFIT2		ZBTB39
		KIF5B		NFATC3		CECR6		CECR6		YWHAZ
		JMY		ZNF236		RFC1		RFC1		KCNC2
		DDX3X		CNN3		MTMR4		MTMR4		LRP1B
		PRKAA2		KIAA1045		PTBP2		PTBP2		IRS2
		BHLHE41		SMARCB1		GABARAPL1		GABARAPL1		NFATC4
		FZD8		MYLK		HLTF		HLTF		SCNM1
		DYNLT1		EPB41L1		QKI		QKI		TNFAIP8L2-SCNM1
		FKBP5		TRAPPC3		ABCD2		ABCD2		PRR15L
		UBN1		MPZL1		WIPF2		WIPF2		ASXL1
		ANKRD13C		SLC7A11		SFT2D3		SFT2D3		ATP2C1
		XPO4		SNAP25		TM9SF3		TM9SF3		ATP8B2
		COLQ		KANK4		APPL2		APPL2		C16orf72
		IKZF2		FAM101B		PPFIA2		PPFIA2		CHD2
		FGF2		HMBOX1		SIGLEC1		SIGLEC1		SLC6A6
		SIKE1		TAL1		FGFR1		FGFR1		SETD8
		JPH1		HNRNPA3		UBE2Q1		UBE2Q1		SALL1
		DLD		UHMK1		SRGAP3		SRGAP3		FOXP2
		LHFPL2		ABHD2		ITPRIPL2		ITPRIPL2		AHCYL1
		FOXP2		XPO6		SUPT16H		SUPT16H		IL17RD
		RFFL		GLIS2		MID2		MID2		C9orf78
		ACVR2B		UTRN		DAAM2		DAAM2		SENP2
		EIF4E3		SLC22A15		FBXL2		FBXL2		TXLNA
		STRN		CCDC149		KCTD2		KCTD2		ADRBK2
		SH3TC2		TBC1D15		MEIS2		MEIS2		TAF15
		LOC100507421		UBN2		RGS3		RGS3		CCBL2
		ZSWIM6		SPHK2		ADAMTS5		ADAMTS5		DOCK9
		MYH10		CHST11		ZBTB7B		ZBTB7B		CAPN5
		SCN2B		ZBTB4		CAMKK2		CAMKK2		DBNDD2
		KIF3C		RRBP1		PITPNB		PITPNB		CRY2
		RBM12		FAM63B		VAMP2		VAMP2		FAM53C
		TBC1D22B		RSBN1L		CORO1C		CORO1C		ATP2A2
		IRS2		GNE		CTBP2		CTBP2		MAP2
		FAM131B		SMG7		LAMB3		LAMB3		CCNT2
		PARM1		MAN1C1		DNAJB1		DNAJB1		PHLDA3
		XRN1		STX6		TULP4		TULP4		GRIN1
		PTPDC1		SEMA6D		SVOP		SVOP		ING4
		SATB1		SEC22B		RUNX1T1		RUNX1T1		SLC25A4
		ETS1		CPEB1		MLLT3		MLLT3		PLA2G3
		HLCS		STARD7		CACNA2D4		CACNA2D4		BCAP29
		CELSR1		RNF44		TNFRSF10D		TNFRSF10D		GSK3B
		TCF12		TNPO2		MAP3K3		MAP3K3		RGMA
		TSPAN12		GDAP1L1		TMEM170B		TMEM170B		NRIP1
		PPM1D		ELOF1		EPS15		EPS15		VRK3
		E2F1		HSPD1		RBM23		RBM23		FAM135B
		CSNK1G1		ARFIP1		C1orf216		C1orf216		NAA50
		MTX3		YWHAZ		FBXW11		FBXW11		VASN
		PECAM1		GPR125		STK4		STK4		PPPDE2
		PSD3		MED1		ALDH5A1		ALDH5A1		PARD6B
		CNOT6L		CDK14		ARFIP2		ARFIP2		MECOM
		AAK1		LRRC8A		B3GNT9		B3GNT9		APOBEC2
		SIX1		DHX15		FBXL19		FBXL19		C16orf57
		DNAJB2		SLC38A3		PAN3		PAN3		FAM83A
		RNF44		MYEF2		SLC41A1		SLC41A1		FGD6
		EBF1		DGKZ		FBN2		FBN2		MFSD6
		EFHA2		HNRNPK		BNIP3L		BNIP3L		CD247
		FOXO4		NCOA1		GDI2		GDI2		TRAF3
		RBMS3		THBS1		SESN1		SESN1		KPNA3
		BTG1		TRA2B		PWWP2B		PWWP2B		RRP7A
		CDC27		SH3BGRL3		GALNTL1		GALNTL1		VTI1A
		PCDH7		SLC25A22		KCTD15		KCTD15		MYO18A
		SYT1		ADAMTSL3		CALM1		CALM1		C5orf63
		SEC62		C1RL		PIP4K2B		PIP4K2B		COLQ
		LRP8		MAPK3		MMP14		MMP14		DLL1
		CELF1		BACH2		CRK		CRK		ZNF212
		STON1		PDGFA		SLC7A2		SLC7A2		C9orf102
		COMMD2		MEX3C		ADAMTS19		ADAMTS19		REEP2
		BNC2		SEC63		PITPNM2		PITPNM2		SLIT1
		SH3BGRL2		MAP1A		SLC12A9		SLC12A9		SLC24A4
		LMNB2		ATG13		ZHX3		ZHX3		ACAP3
		IFFO2		ANO1		ZNF362		ZNF362		ARID3B
		TCEANC2		RSPO3		ADCY6		ADCY6		UBE2B
		STEAP2		PRKCE		RCL1		RCL1		MARCH6
		EIF5		SNX13		CLCN6		CLCN6		NBR1
		COL4A3		ASPH		HAPLN1		HAPLN1		NBL1
		MAP3K2		MGAT4A		SYNPO2L		SYNPO2L		C1orf15-NBL1
		ZNF518B		FAM83A		AP1AR		AP1AR		HDGF
		UBN2		GPR85		JUP		JUP		CNOT2
		EFNB1		NAB1		SPTBN1		SPTBN1		PPTC7
		PIP5K1C		TGIF2		DYNC1LI2		DYNC1LI2		LARP1
		CDK6		HIVEP2		SLMO2		SLMO2		C20orf4
		TRDMT1		BCL11A		RCE1		RCE1		KIAA0930
		LARP4B		HEYL		COL5A3		COL5A3		LY6E
		C2CD2		EIF4E		ZNF740		ZNF740		PHF6
		DNAL1		SPTLC3		SOX4		SOX4		BMP8B
		EFHC1		PRKRIR		STX5		STX5		EPG5
		TACC1		DICER1		AGRP		AGRP		RAB43
		USP47		HCN1		CASC3		CASC3		WISP1
		KCNQ5		BZRAP1		SETD6		SETD6		MTPN
		CLYBL		LRCH1		ZNRF3		ZNRF3		ARVCF
		ENAH		FAM102A		CD47		CD47		MINK1
		FZD4		KAT6A		PFKFB3		PFKFB3		SMARCC1
		SRCIN1		NAV3		TFG		TFG		RPS6KA3
		TSHZ2		BCL7A		TPD52		TPD52		TWF1
		FEM1C		PTPN14		SGCD		SGCD		PPP2R1A
		SLC24A2		NET1		XPO1		XPO1		PFKFB4
		GXYLT1		ELMO1		CTGF		CTGF		PKD1
		BCL11B		KIF3B		PDIK1L		PDIK1L		INCENP
		TRIM13		CBL		TMEM180		TMEM180		LRRC59
		DYRK2		RNGTT		JDP2		JDP2		YAF2
		RAB8B		GIT1		SLC25A36		SLC25A36		ERRFI1
		EDNRB		TRHDE		WNT4		WNT4		UBOX5
		SYAP1		SLC39A9		UNC80		UNC80		SNTB2
				BSN		HAUS2		HAUS2		MCAT
				TTC7B		PPP2R5E		PPP2R5E		BTAF1
				RNF111		ELF2		ELF2		TRPS1
				RNF38		ROD1		ROD1		ZBTB41
				C20orf108		IDH1		IDH1		PPME1
				SLC16A6		CKAP4		CKAP4		HNRNPU
				GALNT4		ADPRHL2		ADPRHL2		SPTBN2
				POC1B-GALNT4		BAG4		BAG4		ZSWIM5
				MNT		EEF1A1		EEF1A1		TOMM22
				VAPA		ZNF217		ZNF217		TMEM150A
				ZNF580		PARD6G		PARD6G		TTC7A
				PHLDA1		AQP1		AQP1		C8orf22
				NR1H3		FAM193B		FAM193B		MAPK1IP1L
				AKAP11		FAM199X		FAM199X		FAM84B
				PDCD4		KIAA1549		KIAA1549		RAB24
				BPNT1		ARHGDIA		ARHGDIA		BCL11A
				MAP3K1		GCLC		GCLC		ARHGAP31
				CXCL11		LRRC2		LRRC2		TRIP10
				UBR5		NCAM2		NCAM2		ZNF687
				C10orf26		AIF1L		AIF1L		KIAA1543
				MYO6		BCL11A		BCL11A		TAX1BP3
				JARID2		TRIM56		TRIM56		NGFR
				CERS2		XIRP1		XIRP1		UBE2H
				PICALM		NCKAP5L		NCKAP5L		ANKRD6
				AKAP12		LDOC1		LDOC1		PSMF1
				NR4A2		PAX7		PAX7		PRKAR1A
				HAND2		XPO4		XPO4		TGIF2
				EAF1		DNAJC3		DNAJC3		C1orf110
				TMEM55B		ID4		ID4		CPD
				ZNF148		ARPC5		ARPC5		POLR2F
				TEX2		HS3ST5		HS3ST5		RNF44
				STK39		ZHX1		ZHX1		RAVER1
				TMED5		TET3		TET3		SRD5A2
				TSPYL4		HOXA9		HOXA9		PLEKHM1
				PNP		WTAP		WTAP		ABHD2
				CORO1B		YPEL2		YPEL2		PARD6G
				COIL		ASH1L		ASH1L		LRRC38
				ZNF217		ZBTB10		ZBTB10		GPR161
				ZBTB6		MEIS1		MEIS1		SLA2
				COL19A1		TK2		TK2		MICU1
				SH3TC2		ARL3		ARL3		SEPX1
				DAAM1		CDK5R1		CDK5R1		UGGT1
				DLG2		COL1A1		COL1A1		BNC2
				TMEM135		POU2F2		POU2F2		SMG5
				CREBL2		NLE1		NLE1		GRAMD3
				NDFIP2		MAN1A2		MAN1A2		PSIP1
				NAALADL2		FOXG1		FOXG1		TMEM48
				SMAP1		SYAP1		SYAP1		ZDHHC18
				NCK2		DOT1L		DOT1L		PIK3AP1
				SMARCC1		CUX1		CUX1		CLDN6
				CXorf23		HIVEP2		HIVEP2		PEG10
				FBXW7		ORAI2		ORAI2		RHOBTB2
				C12orf4		GRM7		GRM7		EFCAB4A
				CASK		C4orf34		C4orf34		MAPRE1
				JOSD1		SCOC		SCOC		MIPOL1
				ANP32E		PPP1R9B		PPP1R9B		ZNF609
				MTSS1		RTN4RL1		RTN4RL1		TRIM44
				SPEG		GAS2		GAS2		JAKMIP2
				NINJ1		GNB4		GNB4		FAT4
				NEDD4L		DMXL1		DMXL1		CADM1
				SRGAP2		MLXIP		MLXIP		MARK2
				TTPAL		SMPD4		SMPD4		AKAP12
				PEAK1		KLHL9		KLHL9		C10orf90
				PLEKHO2		PDE10A		PDE10A		TLK1
				FZD7		FSCN1		FSCN1		CD163
				PTBP1		WHSC2		WHSC2		ISY1-RAB43
				NCOA3		SLC6A6		SLC6A6		PRDM16
				SLC2A13		CCDC117		CCDC117		PPP6C
				SFPQ		C20orf20		C20orf20		CD320
				JUND		LETMD1		LETMD1		PAPPA
				EP400		SLC33A1		SLC33A1		KLHDC3
				CALM2		PPP2R5D		PPP2R5D		PDRG1
				BTAF1		FAM46C		FAM46C		MAP6D1
				C11orf57		MAP3K2		MAP3K2		NUAK1
				DLG4		TEAD1		TEAD1		SNX30
				BOLL		USH1G		USH1G		ANKRD40
				CT62		FAM43B		FAM43B		AAK1
				PPP2R5A		SLC16A6		SLC16A6		GOLPH3L
				SEC61A1		UCK2		UCK2		PICK1
				PLEKHM1		C11orf24		C11orf24		CPEB4
				AP3D1		NUS1		NUS1		CHRM1
				FBXO33		SYT1		SYT1		IQSEC2
				H3F3B		DUSP5		DUSP5		C22orf24
				DDX17		KIAA1522		KIAA1522		NOTCH2
				EPB41L4B		MAML3		MAML3		SNCA
				PREX1		GDI1		GDI1		CDKN1C
				DKK1		TRIM55		TRIM55		CARNS1
				TECPR2		POU4F1		POU4F1		CD109
				PTPRS		WASF2		WASF2		DIO3
				SAFB2		ARHGAP24		ARHGAP24		HDGFL1
				FBXO22		DCUN1D4		DCUN1D4		IRS1
				C2orf68		ICK		ICK		KREMEN1
				NETO1		FAM49A		FAM49A		C6orf195
				AP1S1		ARX		ARX		SLC12A9
				TAOK3		C10orf46		C10orf46		TNFAIP8
				MARCKS		FAM73A		FAM73A		CHRD
				ZADH2		KIAA0889		KIAA0889		POU4F2
				GXYLT1		GZF1		GZF1		PIP4K2B
				CAPRIN1		C14orf147		C14orf147		CACNB1
				NMT2		SLC25A39		SLC25A39		PDLIM2
				PFN2		DAPK2		DAPK2		SHISA6
				GPR158		SIRT1		SIRT1		KCNJ14
				FOSB		SGSM1		SGSM1		BACE1
				FGD4		SYT9		SYT9		DEK
				KLF4		KCNK4		KCNK4		ART1
				LMBR1		C1QL1		C1QL1		SAMD4A
				MCTP1		SLC7A8		SLC7A8		RAB5B
				SS18		HOXD1		HOXD1		GCC2
				PAX7		RALGAPB		RALGAPB		CACNA1I
				SEC62		OTUD7B		OTUD7B		PNPLA6
				SRSF1		CAPN5		CAPN5		BCDIN3D
				SMYD4		RBMS1		RBMS1		CDH11
				VPS45		PKNOX1		PKNOX1		GRB10
				ZNF828		TMEM110		TMEM110		TMEM110
				ZZZ3		CUX2		CUX2		GLG1
				FAM82A1		PPP6R3		PPP6R3		PCDH1
				KHSRP		SENP1		SENP1		GATAD2B
				SAMD8		TMEM33		TMEM33		SORL1
				THRB		MMP15		MMP15		CDK6
				KDELR2		CREB5		CREB5		SPCS2
				INTS2		FAF2		FAF2		NDRG3
				GCLC		RAB5C		RAB5C		CD47
				MAGI2		ZNF395		ZNF395		ITGB8
				SLC6A13		KIF21A		KIF21A		PPP1R12A
				KIAA0040		FAM13A		FAM13A		KIFC3
				EYA4		SPTY2D1		SPTY2D1		PTGS2
				GLCE		LTBP1		LTBP1		BAHD1
				GAS2L1		DCP1A		DCP1A		RAB34
				ZFP36L2		PDK3		PDK3		REPIN1
				IL6ST		FAM102B		FAM102B		SCN5A
				WASL		LZTS2		LZTS2		TXLNG
				ZNF146		DLGAP3		DLGAP3		ACOX1
				DLC1		ANK2		ANK2		NOMO2
				ACAP2		PPP2R4		PPP2R4		TMEM194A
				SLC25A25		EYA4		EYA4		SRPRB
				TOMM70A		LIN28B		LIN28B		IGDCC3
				SOX9		C2orf69		C2orf69		HIF1AN
				DLG1		SH3PXD2B		SH3PXD2B		ARIH2
				POU2F3		ARHGAP39		ARHGAP39		ZIC1
				GAK		LARP1		LARP1		NCKAP5L
				POLA1		SP1		SP1		APH1A
				SMAD4		PDE7A		PDE7A		SERINC5
				G2E3		TCF7		TCF7		PPAP2B
				FAM69A		RAB34		RAB34		GDNF
				SRSF3		FBN1		FBN1		CLEC2L
				SCD		PRDM16		PRDM16		KIAA0284
				YES1		CDCA8		CDCA8		NLE1
				ARHGEF3		PREX1		PREX1		RBM38
				RTN3		DBNL		DBNL		TNK2
				RAP1A		ZNF436		ZNF436		SOCS7
				SNAI2		ESYT1		ESYT1		NCKIPSD
				PTPN1		CASK		CASK		PHF21A
				CTBP2		KCNJ12		KCNJ12		ARL2
				SLC8A2		ARSJ		ARSJ		C13orf23
				MEIS1		C16orf5		C16orf5		PRR14L
				HP1BP3		MYO9B		MYO9B		TLE4
				RAP1B		FAM19A5		FAM19A5		GPN1
				EML3		UBXN7		UBXN7		STRN
				EIF4E3		E2F7		E2F7		DLGAP2
				ADRBK2		PPIP5K1		PPIP5K1		NMT1
				PTMA		PPM1H		PPM1H		STAT2
				SRRM4		DDX3X		DDX3X		HMGA1
				RAPGEF2		ARRB1		ARRB1		SCN1A
				PKD2		UBIAD1		UBIAD1		CALN1
				PIAS3		TRAF3		TRAF3		CTSB
				TIMP3		ABCC1		ABCC1		WDR33
				FAM46C		UNKL		UNKL		DGKZ
				ZNF295		CHD2		CHD2		CLDN2
				LARP4		CPLX2		CPLX2		KPNA1
				FUBP3		PTPRT		PTPRT		DCAF5
				IGFBP5		GLS		GLS		PPM1A
				TMX1		MTPN		MTPN		FKBP5
				SLC38A2		THUMPD3		THUMPD3		SEPSECS
				TGFBR3		ALPK3		ALPK3		PAFAH1B2
				ANP32B		ZC3HAV1		ZC3HAV1		KLC2
				CASKIN2		ATRX		ATRX		EXOC3L2
				ARG2		VAMP3		VAMP3		CDCA7L
				LEF1		PEAK1		PEAK1		TUSC5
				EHMT2		DUSP7		DUSP7		POU4F1
				SLC44A2		FARP1		FARP1		IGSF9B
				ACPL2		ZNF385A		ZNF385A		VAPB
				SP2		ProSAPiP1		ProSAPiP1		FBXO44
				FAM164C		MRFAP1		MRFAP1		MAP4
				RAI1		CNNM2		CNNM2		CAPRIN1
				LETM1		FURIN		FURIN		ESRRA
				TBX3		PDE8A		PDE8A		UBE2O
				ASXL2		AAK1		AAK1		LIPG
				ARL3		MTX3		MTX3		FAM100A
				NCBP1		TOB2		TOB2		ASXL2
				MYOCD		ELMO1		ELMO1		SRSF1
				MXD4		HMGXB3		HMGXB3		RAB35
				PEA15		AP2M1		AP2M1		NDOR1
				PFKFB3		LGALS8		LGALS8		FAM102A
				COL4A3		EPHA7		EPHA7		FOXO4
				MAP4K2		SPOPL		SPOPL		PLEKHG3
				SH3GL1		UNC5C		UNC5C		PTCH2
				ZMYND11		TTYH3		TTYH3		CDK3
				FAM155B		MLL3		MLL3		CTF1
				ATP6V1B2		EYA1		EYA1		TBL1XR1
				RICTOR		SRPK1		SRPK1		SCN2A
				DMPK		UBE2Z		UBE2Z		KIAA1324L
				PRRC1		SIX5		SIX5		PHLPP2
				NRP2		UNK		UNK		ARL8A
				SLC35F1		PHTF2		PHTF2		ESRRG
				KCNJ2		ZNF48		ZNF48		UBE4A
				PLCG1		MAFG		MAFG		SRRM4
				SLC24A4		SLC27A4		SLC27A4		MDGA1
				NECAB1		ADCY5		ADCY5		RAP2B
				MRPL52		LPGAT1		LPGAT1		ZNF217
				CORIN		IQSEC1		IQSEC1		CCDC48
				GNPTAB		TGOLN2		TGOLN2		E2F2
				SDCBP		KPNA6		KPNA6		STAG2
				DIP2A		ACTR1A		ACTR1A		ZNF618
				ANKRD13A		TFE3		TFE3		DCLK1
				SLC6A15		JHDM1D		JHDM1D		SCARB1
				DGKE		SLC8A2		SLC8A2		TSPAN9
				PLAG1		SLC30A3		SLC30A3		KIAA0247
				HSPE1		KPNA4		KPNA4		EHD2
				SGIP1		DLG2		DLG2		ZNF512B
				AIF1L		NR2C2		NR2C2		CTNNBIP1
				MTX1		LEPROTL1		LEPROTL1		ITCH
				PHC2		PAPD5		PAPD5		PAX8
				VEGFA		INSR		INSR		MAST4
				GTF2B		EPHB4		EPHB4		TMEM53
				ARHGAP21		ASB1		ASB1		PTPRD
				C19orf6		POU2F1		POU2F1		CREB1
				MPZ		HIC2		HIC2		ATG14
				UBE2R2		BCL2L1		BCL2L1		C12orf53
				PHKG2		SPRYD4		SPRYD4		LRP8
				STX12		BCL2L2		BCL2L2		WDR82
				LGI2		ABCG4		ABCG4		SYNC
				AMOTL2		HSPA13		HSPA13		MLL2
				GADL1		HYOU1		HYOU1		SPATS2L
				RUNDC3B		C17orf96		C17orf96		TIMP2
				C1orf151		TXNDC5		TXNDC5		NSD1
				CCND2		ZNF664		ZNF664		DUSP8
				VAMP2		KCNA1		KCNA1		FOSB
				C3orf45		LCORL		LCORL		TUBA8
				PIK3C2A		AK2		AK2		CAMTA1
				SYT1		NFAT5		NFAT5		GANC
				WNK3		NIPA1		NIPA1		SHOC2
				VPS53		KIAA1239		KIAA1239		MTFR1
				NFAT5		CSRNP1		CSRNP1		NLGN1
				NPAS3		KLHDC5		KLHDC5		POLR3A
				COG3		GABBR2		GABBR2		ZFHX3
				MTMR12		ATP2A2		ATP2A2		PVRL4
				DAP		SCN2B		SCN2B		BMP2
				MAF		CACNA1B		CACNA1B		SGCD
				STAG2		TNRC6B		TNRC6B		HS2ST1
				METTL7A		FLT1		FLT1		BCL2L2
				RNF138		ZBTB4		ZBTB4		SLC12A4
				MUM1L1		MIER3		MIER3		DUSP15
				ZBTB7B		FOXP4		FOXP4		TFDP2
				CAP1		SMPD3		SMPD3		CHPF
				PEX2		HLF		HLF		KSR2
				FAF2		FOXN3		FOXN3		JDP2
				ATG14		SPRY4		SPRY4		SLC4A4
				SLC8A1		KIAA0232		KIAA0232		IHH
				COX18		STARD13		STARD13		LUZP1
				EIF1AD		SORBS3		SORBS3		PPIP5K1
				CPA4		BHLHE41		BHLHE41		TMEM97
				PIM1		NFYA		NFYA		PVRL2
				KCTD13		FOXK2		FOXK2		PCDH7
				PIK3C2B		BSDC1		BSDC1		STXBP4
				MINK1		EPB41		EPB41		FIGN
				RCAN2		TMEM87B		TMEM87B		ZNF445
				RNF157		UBFD1		UBFD1		LZTS1
				KLF13		KLHDC10		KLHDC10		SV2B
				NOTCH3		KIAA1024		KIAA1024		KIF1B
				LIFR		SFMBT2		SFMBT2		RTN2
				SOX6		BTBD9		BTBD9		NRARP
				CREB5		ANKRD52		ANKRD52		GNAI2
				MTPN		SPTLC2		SPTLC2		ZBTB44
				ISL2		RRP15		RRP15		DIEXF
				FAM91A1		ADARB2		ADARB2		TNFAIP3
				KLHL15		ABL2		ABL2		ARHGEF12
				UBN1		PPPDE2		PPPDE2		CALU
				KDM5C		WDTC1		WDTC1		CHD3
				ANKRD23		ORC4		ORC4		CBX5
				OSBP		PSD3		PSD3		THAP3
				ADAM12		IGF1R		IGF1R		CDS2
				BAIAP2		TGFBR1		TGFBR1		CREBZF
				TCF20		KIAA1147		KIAA1147		GIGYF2
				ABCA1		CNNM4		CNNM4		KLHDC10
				ENTPD7		NKD1		NKD1		KIAA1671
				HOXC13		LUZP1		LUZP1		ANKRD52
				POLDIP3		DSTYK		DSTYK		MTHFR
				SYNRG		LIN7C		LIN7C		EIF2C1
				SEC22C		ZBTB38		ZBTB38		AGAP2
				C3orf70		PITPNM3		PITPNM3		AP1S3
				TBC1D5		MKL2		MKL2		CHST3
				OTUD1		NMT1		NMT1		PHC2
				VAT1		ESYT2		ESYT2		GPD1
				PIK3R3		PLXNA2		PLXNA2		ATRX
				C7orf43		ILDR2		ILDR2		HNRNPUL2
				RNF141		RAB27B		RAB27B		LPHN1
				IPO9		PGAP1		PGAP1		BMF
				SMG1		RICTOR		RICTOR		FMNL3
				GABBR2		GDF11		GDF11		TET3
				FAM134A		NFIA		NFIA		BCL11B
				BLCAP		NFIB		NFIB		TRAM2
				RERE		FOXP1		FOXP1		UBN2
				CDK9		CSNK1G1		CSNK1G1		ERLIN2
				PARVA		NLGN2		NLGN2		NPTXR
				DGKG		GIGYF1		GIGYF1		LDOC1L
				ZBTB8A		XYLT1		XYLT1		IPO9
				GNPNAT1		SNX1		SNX1		ABI2
				BCL11B		CHP		CHP		TATDN2
				KIAA1462		GALNT1		GALNT1		EXOC5
				KDSR		TMEM123		TMEM123		SEMA6A
				CALM1		ATG14		ATG14		STX6
				CCND1						KPNA4
				DDX3X						SOX12
				SELT						FAM84A
				PAX8						RIMS4
				GMFB						KCNJ10
				VGLL4						NXPH3
				ZNF516						SYT2
				MAPKBP1						FIGNL2
				ARHGAP31						NFATC3
				VEZF1						C1orf183
				PRDM16						CTDSP2
				OLFML2A						HTR2C
				SLC16A3						TAOK1
				SYNCRIP						CAMK2D
				TAB3						RUNX1
				ARHGAP23						PCGF3
				TLK2						XYLT1
				CRAMP1L						SLC30A8
				ACVR2B						RUNX1T1
				FBXL20						LRRC8C
				SLC7A14						ZADH2
				NRCAM						RAPGEF1
				LRAT						TXNRD3
				NUP50						MYPN
				SLC7A2						RTF1
				DNAJC5						UCP2
				PAX6						GPR162
				STK35						C9orf23
				RIC3						ZFAND6
				CDON						EFHD1
				FZD4
				HDAC4
				ERC1
				RAB3B
				CALN1
				AMOT
				LIN7C
				ROGDI
				WASF2
				OTUD5
				RBBP4
				GDF6
				CTNND2
				KIAA1147
				RAB8A
				PHIP
				ORAI3
				SYT13
				PYGO2
				MPP7
				HIC2
				MAPK1
				MIER1
				ZC3H7B
				TNPO1
				RORA
				NSD1
				CDK6
				FRAS1
				HIPK2
				RIMS4
				FNBP1L
				EEF2K
				FAM59A
				QKI
				SMAD2
				ABI2
				MRAS
				DCLK1
				PARM1
				MOBKL2C
				PAFAH1B1
				KRAS
				PHLPP2
				PTCD1
				ATP5J2-PTCD1
				TXLNG
				PFKFB2
				WBP2
				MKL2
				NR3C1
				SLC23A2
				TNRC6B
				BMF
				PDRG1
				MKL1
				SLC25A1
				PGAM1
				CPSF7
				TFE3
				ZC3HAV1
				ZFHX4
				G3BP2
				GLYR1
				RYBP
				NADK
				TSPAN9
				FAM168B
				PPP1R3B
				EIF2C1
				YPEL2
				ABL2
				SLC7A6
				ARID2
				NR4A3
				SP1
				EYA3
				NGFR
				CELSR3
				RUNX1
				FKTN
				SLC31A1
				GATAD2A
				EML4
				ATP2B4
				ZXDB
				RNF40
				PTPRD
				TRPS1
				PAPOLG
				ZFP91
				WIPI2
				ANKRD13C
				UBE2QL1
				ZNF652
				GSK3B
				OSBPL8
				NDST1
				CRIM1
				RALGAPB
				GPR83
				GOSR1
				TAOK1
				SYT2
				RRAGD
				ZBTB41
				WIZ
				PRADC1
				SOD1
				CCNC
				SMARCA4
				C14orf50

## Sheet: Table S2
EVOLUTION AND GENOMIC ORGANIZATION OF MUSCLE MICRORNAS IN FISH GENOMES
Additional file 4:
Table S2. Read counts for the datasets compared to verify the expression of miR-208 and miR-499 in vertebrate hearts. The miR-499 is highlighted in yellow and the miR-208 is highlighted in red.
	Soares et al., 2009			Luo et al., 2012			Landgraf et al., 2007			Heimberg et al., 2010
miRNA	zebrafish heart		miRNA	zebrafinch heart		miRNA	mouse heart		miRNA	lamprey heart
dre-miR-21	117.137		tgu-miR-1	774871		mmu-miR-1	30.0		miR-30a-5	1445
dre-miR-499	93.2755		tgu-miR-499	394885		mmu-miR-208a	11.0		miR-30a-1	1329
dre-miR-126	65.0759		tgu-let-7f	98633		mmu-miR-126-3p	9.0		miR-26a	1264
dre-miR-125b	56.3991		tgu-miR-30a-5p	123308		mmu-let-7d	4.0		miR-199a	1025
dre-let-7b	41.2148		tgu-miR-22	93120		mmu-miR-133a	4.0		let-7a	991
dre-let-7c	36.8764		tgu-miR-26	65468		mmu-miR-143	4.0		miR-30d	755
dre-miR-221	36.8764		tgu-miR-148	87582		mmu-miR-144	4.0		miR-25a	710
dre-miR-30c	36.8764		tgu-miR-126	119856		mmu-miR-26a	4.0		miR-30c	615
dre-miR-23b	32.538		tgu-miR-30d-5p	60610		mmu-miR-451	4.0		miR-1c	572
dre-miR-23a	23.8612		tgu-let-7a	55416		mmu-miR-16	3.0		miR-133b	363
dre-miR-23a	23.8612		tgu-miR-133a	69885		mmu-miR-22	3.0		miR-122	360
dre-miR-22a	19.5228		tgu-miR-451	34858		mmu-miR-27a	3.0		let-7c	314
dre-miR-26a	17.3536		tgu-miR-21	52293		mmu-let-7a	2.0		miR-126	306
dre-miR-30b	17.3536		tgu-miR-30c-5p	32096		mmu-let-7b	2.0		miR-192	297
dre-miR-142a	15.1844		tgu-miR-29a	14150		mmu-let-7c	2.0		miR-125a	240
dre-miR-20a	15.1844		tgu-miR-99	39105		mmu-let-7f	2.0		miR-16	234
dre-miR-210	15.1844		tgu-miR-125	23154		mmu-miR-21	2.0		miR-145	204
dre-let-7d	13.0152		tgu-miR-16c	17274		mmu-miR-23a	2.0		miR-338a	200
dre-miR-451	10.846		tgu-miR-103	23471		mmu-miR-29b	2.0		miR-23a	158
dre-let-7e	8.67679		tgu-miR-30b-5p	24653		mmu-miR-30a	2.0		let-7e	143
dre-miR-124	8.67679		tgu-miR-19b	13609		mmu-miR-122	1.0		miR-190a	141
dre-miR-130b	8.67679		tgu-miR-199-3p	14989		mmu-miR-125b-5p	1.0		miR-130a1	114
dre-miR-199	8.67679		tgu-miR-24	19378		mmu-miR-126-5p	1.0		miR-100a	113
dre-miR-30e	8.67679		tgu-let-7g	14398		mmu-miR-130a	1.0		miR-190b	105
dre-miR-130c	6.50759		tgu-miR-146a	22860		mmu-miR-145	1.0		miR-184	104
dre-miR-133a	6.50759		tgu-miR-23b	13206		mmu-miR-146a	1.0		miR-200a	95
dre-miR-17a	6.50759		tgu-miR-2954	1485		mmu-miR-148a	1.0		miR-19a	93
dre-miR-192	6.50759		tgu-miR-181a	13326		mmu-miR-149	1.0		miR-30a-2	92
dre-miR-200b	6.50759		tgu-let-7e	11154		mmu-miR-15a	1.0		miR-17a	90
dre-miR-338	6.50759		tgu-miR-19a	11836		mmu-miR-15b	1.0		miR-20c	88
dre-miR-101a	4.33839		tgu-miR-140	15247		mmu-miR-181a	1.0		miR-200b	87
dre-miR-139	4.33839		tgu-miR-146b	12841		mmu-miR-24	1.0		miR-24	87
dre-miR-140	4.33839		tgu-miR-128	12258		mmu-miR-26b	1.0		miR-375b	86
dre-miR-181a	4.33839		tgu-let-7i	18473		mmu-miR-29a	1.0		miR-146	83
dre-miR-193a	4.33839		tgu-let-7c	10410		mmu-miR-29c	1.0		miR-499	75
dre-miR-203b	4.33839		tgu-miR-30a-3p	13345		mmu-miR-30c	1.0		let-7b	67
dre-miR-222	4.33839		tgu-miR-221	13876		mmu-miR-30d	1.0		miR-301a	60
dre-miR-27b	4.33839		tgu-miR-2188	5721		mmu-miR-30e	1.0		miR-25b	57
dre-miR-29a	4.33839		tgu-let-7b	9044					miR-17b	55
dre-miR-99	4.33839		tgu-miR-101	37682					miR-140-5p	55
dre-miR-16b	4.33839		tgu-miR-27b	4952					miR-143	55
dre-let-7g	2.1692		tgu-miR-29b	3226					miR-29a-1	47
dre-let-7h	2.1692		tgu-miR-191	4031					miR-29b-2	46
dre-miR-100	2.1692		tgu-miR-130c	4346					miR-4542	43
dre-miR-125a	2.1692		tgu-miR-107	3782					miR-210	42
dre-miR-144	2.1692		tgu-miR-100	6444					miR-17c	42
dre-miR-145	2.1692		tgu-miR-16a	2568					miR-205a	41
dre-miR-148	2.1692		tgu-miR-17a	4252					miR-130d	39
dre-miR-184	2.1692		tgu-miR-33	9896					miR-203b	39
dre-miR-18a	2.1692		tgu-miR-92	6193					miR-7a	38
dre-miR-19a	2.1692		tgu-miR-16b	1856					miR-222	38
dre-miR-19b	2.1692		tgu-miR-222	5357					miR-22a	37
dre-miR-19c	2.1692		tgu-miR-23a	5417					miR-15b	34
dre-miR-200c	2.1692		tgu-miR-130a	2470					miR-456	32
dre-miR-203a	2.1692		tgu-miR-2957	4788					miR-135b	28
dre-miR-214	2.1692		tgu-miR-20a	6443					miR-1a	27
dre-miR-24	2.1692		tgu-let-7d	2567					miR-92b	24
dre-miR-25	2.1692		tgu-miR-10b	2741					miR-429	23
dre-miR-26b	2.1692		tgu-miR-144	912					miR-217a	18
dre-miR-455	2.1692		tgu-miR-15a	1656					miR-19b	18
dre-miR-456	2.1692		tgu-miR-7	926					miR-338b	17
dre-miR-92a	2.1692		tgu-miR-301b	1597					miR-144	16
dre-miR-93	2.1692		tgu-miR-30b-3p	2220					miR-194	16
dre-miR-1	2.1692		tgu-miR-147	2383					miR-21	15
dre-miR-722	2.1692		tgu-miR-15b	769					miR-30a-3	14
			tgu-miR-142	934					miR-221	14
			tgu-miR-2970	1100					miR-875	14
			tgu-miR-199-5p	2095					let-7d	11
			tgu-miR-15c	1424					miR-92a	10
			tgu-miR-139	1751					miR-133a	9
			tgu-miR-363	799					miR-181a	9
			tgu-miR-32	541					miR-130c	9
			tgu-miR-365	776					miR-218a	9
			tgu-miR-490	583					miR-103b	8
			tgu-miR-130b	1009					miR-27b	8
			tgu-miR-193b	389					miR-138b	8
			tgu-miR-181b	670					miR-34	7
			tgu-miR-190	423					miR-128	7
			tgu-miR-425-5p	899					miR-10a	6
			tgu-miR-30d-3p	649					miR-449	6
			tgu-miR-30c-3p	353					miR-4555	6
			tgu-miR-18a	1155					miR-193	5
			tgu-miR-193a	268					miR-181b-2	5
			tgu-miR-133b	396					miR-4545a	5
			tgu-miR-301a	338					miR-4571_3p	5
			tgu-miR-20b	488					miR-92c	4
			tgu-miR-2964	448					miR-15a	4
			tgu-miR-2184	281					miR-19c	4
			tgu-miR-9	733					miR-130b	4
			tgu-miR-106	410					miR-33c	3
			tgu-miR-146c	382					miR-497	3
			tgu-miR-223	271					miR-4561	3
			tgu-miR-454	349					miR-4567	3
			tgu-miR-187	395					miR-4571_5p	3
			tgu-miR-1329	334					miR-4630	3
			tgu-miR-1451	195					miR-9a	2
			tgu-miR-2956	305					miR-216a	2
			tgu-miR-455	118					miR-129b	2
			tgu-miR-10a	263					miR-181b-1	2
			tgu-miR-2989	266					miR-26b	2
			tgu-miR-153	54					miR-204	2
			tgu-miR-129	158					miR-301b	2
			tgu-miR-1552	120					miR-4544	2
			tgu-miR-338	198					miR-4550	2
			tgu-miR-137	143					miR-4615	2
			tgu-miR-122	1363					miR-29a-2	1
			tgu-miR-138	175					miR-31	1
			tgu-miR-1729	96					miR-96b	1
			tgu-miR-456	206					miR-137	1
			tgu-miR-34a	105					miR-20a	1
			tgu-miR-132	98					miR-30a-4	1
			tgu-miR-425-3p	77					miR-155	1
			tgu-miR-2983	148					miR-208	1
			tgu-miR-1388	114					miR-430e	1
			tgu-miR-200a	260					miR-551	1
			tgu-miR-135a	59					miR-1788-5p	1
			tgu-miR-210	108					miR-4543	1
			tgu-miR-1662	79					miR-4568	1
			tgu-miR-18b	94					miR-4576	1
			tgu-miR-218	77					miR-4580	1
			tgu-miR-2979	64					miR-4597	1
			tgu-miR-1559	51					miR-4602	1
			tgu-miR-200b	202					miR-4621	1
			tgu-miR-212	58					miR-4622	1
			tgu-miR-1677	42					miR-4627	1
			tgu-miR-184	94					miR-4628	1
			tgu-miR-30e	58					miR-29b-1
			tgu-miR-2987	34					miR-130a2
			tgu-miR-383	27
			tgu-miR-155	23
			tgu-miR-215	67
			tgu-miR-2965	16
			tgu-miR-2992	17
			tgu-miR-124	63
			tgu-miR-1467	31
			tgu-miR-novel-1	84
			tgu-miR-203	54
			tgu-miR-460a	18
			tgu-miR-204	35
			tgu-miR-205b	2
			tgu-miR-214	18
			tgu-miR-1357	8
			tgu-miR-190b	15
			tgu-miR-2955	4
			tgu-miR-2973	4
			tgu-miR-138b	8
			tgu-miR-458	22
			tgu-miR-460b	12
			tgu-miR-551	10
			tgu-miR-881	5
			tgu-miR-2962	1
			tgu-miR-2971	1
			tgu-miR-1306	3
			tgu-miR-743a	8
			tgu-miR-217	14
			tgu-miR-2978	4
			tgu-miR-34b	8
			tgu-miR-503	4
			tgu-miR-878	6
			tgu-miR-375	24
			tgu-miR-novel-2	7
			tgu-miR-182	3
			tgu-miR-871	2
			tgu-miR-206	2
			tgu-miR-216a	6
			tgu-miR-216b	9
			tgu-miR-3536	4
			tgu-miR-489	4
			tgu-miR-134	6
			tgu-miR-143	6
			tgu-miR-1805	5
			tgu-miR-183	10
			tgu-miR-194	9
			tgu-miR-34c	7
			tgu-miR-1784	1
			tgu-miR-219	6
			tgu-miR-2960	3
			tgu-miR-2975	2
